# Supplementary material for: Far-Ultraviolet Light at 222 nm Affects Membrane Integrity in Monolayered DLD1 Colon Cancer Cells
Source: Int J Mol Sci. 2024 Jun 27;25(13):7051. doi: 10.3390/ijms25137051 (PMC11241724; doi:10.3390/ijms25137051)
Supplement: Supplementary file 1 [file ijms-25-07051-s001.zip]

Archive with 1 entries (1 files):
- ijms-3016093-supplementary.mp4
